# Supplementary material for: A novel cell culture system modeling the SARS-CoV-2 life cycle
Source: PLoS Pathog. 2021 Mar 12;17(3):e1009439. doi: 10.1371/journal.ppat.1009439 (PMC7990224; doi:10.1371/journal.ppat.1009439)
Supplement: S1 Table — (XLSX) [file ppat.1009439.s005.xlsx]

## Sheet: Sheet1
Primer	Sequence (5'-3')	Usage	Length (bp)
THU-2170	AGAATACTCAAGCTTATCGGATCCATCCGGTCTCGGCGAGATTAATACGACTCACTATAGATTAAAGGTTTATACCTTCC	A fragment	9325
THU-2173	CCCCTCAGCCTATGCGGCGGGATCCGGATGGTCTCCAGTGCCGTGCCTACAGTACTC
THU-2174	TAGAATACTCAAGCTTATCGGATCCATCCGGTCTCGCACTTGTGAAAGATCAGAAGCTGG	B fragment	8817
THU-2177	CCCCTCAGCCTATGCGGCGGGATCCGGATGGTCTCCATCAGACATTATGCAAAGTATGCCTAC
THU-2178	TAGAATACTCAAGCTTATCGGATCCATCCGTGATAGAGACCTTTATGACAAGTTGCAA	C fragment	6178
THU-2255	GGATGGTCTCTTCTAGCAGCAATATCACC
THU-2256	ATCCCGTCTCGTAGAGACCTCATTTGTGCACAAAAGTTTAAC	D fragment	4194
THU-2257	GGATCGTCTCTTAGTTTGTTCGTTTAGATGAAATCTAAAACAACACG
THU-2258	ATCCGGTCTCAACTAAAATGGTGAGCAAGGGCGAGG	E fragment	1139
THU-2261	GGATGGTCTCCTTTTTTTTTTTTTTTTTTTTTTTTTTTTTTTTTGTCATTCTCCTAAGAAGC
THU-2140	TACTGTAATACGACTCACTATAGGATGTCTGATAATGGACCCCAAAATC	T7-N	1334
THU-2141	TTTTTTTTTTTTTTTTTTTTTTTTTTTTTTGGGAGCTCGCCCGGGGATCCTTAGGCCTGAGTTGAGTCAGCAC
